# Supplementary material for: Reversible Tuning Electrical Properties in Ferroelectric SnS with NH3 Adsorption and Desorption
Source: Nanomaterials (Basel). 2024 Oct 12;14(20):1638. doi: 10.3390/nano14201638 (PMC11510606; doi:10.3390/nano14201638)
Supplement: Supplementary file 1 [file nanomaterials-14-01638-s001.zip]

Archive with 1 entries (1 files):
- nanomaterials-3238307-supplementary.pdf
